# Supplementary material for: Rethinking Potassium Management in Chronic Kidney Disease—A Modern Approach
Source: J Clin Med. 2025 Dec 17;14(24):8917. doi: 10.3390/jcm14248917 (PMC12733500; doi:10.3390/jcm14248917)
Supplement: Supplementary file 1 [file jcm-14-08917-s001.zip]

Archive with 1 entries (1 files):
- jcm-4028387-supplementary.pdf
